# Supplementary material for: Independent Testing of Published CT Models for PD-L1 Status in Non–Small Cell Lung Cancer
Source: Radiology. 2026 Mar 31;318(3):e241962. doi: 10.1148/radiol.241962 (PMC13044353; doi:10.1148/radiol.241962)
Supplement: Conflicts of Interest [file radiol241962coi.zip]

Archive with 14 entries (14 files):
- 537922069_121675847_1756894853050.pdf
- 537922071_99499259_1752843101802.pdf
- 537922077_121675988_1753611923848.pdf
- 537922085_121676280_1753613994196.pdf
- 537922094_121676398_1753181259436.pdf
- 537922095_121676465_1756908617003.pdf
- 537922098_37308805_1756878320261.pdf
- 537922102_92416250_1756910741608.pdf
- 537922103_92416152_1752999501157.pdf
- 537922105_26195498_1756887379578.pdf
- 537922107_121676926_1753188341554.pdf
- 537922108_2368984_1752840792014.pdf
- 557443875_59180316_1765283210006.pdf
- 562160519_121676045_1769448332634.pdf
